# Supplementary material for: Optimization of the Green Chemistry-like Extraction of Phenolic Compounds from Grape (Vitis labrusca L.) and Blackberry (Rubus fruticosus L.) Seeds with Concomitant Biological and Antioxidant Activity Assessments
Source: Plants (Basel). 2023 Jul 11;12(14):2618. doi: 10.3390/plants12142618 (PMC10386244; doi:10.3390/plants12142618)
Supplement: Supplementary file 1 [file plants-12-02618-s001.zip]

Archive with 1 entries (1 files):
- plants-2494263-supplementary.pdf
